# Supplementary material for: Quantitative Conspicuity of Pancreatic Canine Insulinoma: A Comparison of Dynamic 4D CT and Dual-Source, Dual-Energy Bolus-Triggered Multiphase CT Imaging
Source: Vet Sci. 2025 Nov 19;12(11):1102. doi: 10.3390/vetsci12111102 (PMC12656957; doi:10.3390/vetsci12111102)
Supplement: Supplementary file 1 [file vetsci-12-01102-s001.zip]

Archive with 1 entries (1 files):
- vetsci-3849417-supplementary.pdf
